# Supplementary material for: Isowighteone attenuates vascular calcification by targeting HSP90AA1-mediated PI3K-Akt pathway and suppressing osteogenic gene expression
Source: Front Bioeng Biotechnol. 2025 Aug 20;13:1636883. doi: 10.3389/fbioe.2025.1636883 (PMC12405412; doi:10.3389/fbioe.2025.1636883)
Supplement: Supplementary file 1 [file Table1.xls]

## Sheet: Table S3string_node_degrees
#node	identifier	node_degree
EGFR	9606.ENSP00000275493	39
ESR1	9606.ENSP00000405330	34
BCL2	9606.ENSP00000381185	32
HSP90AA1	9606.ENSP00000335153	31
CDK2	9606.ENSP00000266970	23
BCL2L1	9606.ENSP00000365230	20
IL2	9606.ENSP00000226730	20
SIRT1	9606.ENSP00000212015	20
ABL1	9606.ENSP00000361423	19
MAOA	9606.ENSP00000340684	19
CDK4	9606.ENSP00000257904	15
DRD2	9606.ENSP00000354859	15
KIT	9606.ENSP00000288135	15
MAOB	9606.ENSP00000367309	15
MAPK8	9606.ENSP00000378974	15
CHEK1	9606.ENSP00000391090	14
EP300	9606.ENSP00000263253	14
ESR2	9606.ENSP00000343925	12
GRIN2B	9606.ENSP00000477455	12
TYK2	9606.ENSP00000431885	12
ABCB1	9606.ENSP00000478255	11
ABCG2	9606.ENSP00000498246	11
ADRB2	9606.ENSP00000305372	11
IKBKB	9606.ENSP00000430684	11
JAK3	9606.ENSP00000432511	11
PTPN1	9606.ENSP00000360683	11
OPRM1	9606.ENSP00000394624	10
XDH	9606.ENSP00000368727	10
ACHE	9606.ENSP00000303211	9
CYP19A1	9606.ENSP00000379683	9
PDGFRA	9606.ENSP00000257290	9
SLC6A2	9606.ENSP00000219833	9
TYR	9606.ENSP00000263321	9
ADORA2A	9606.ENSP00000480012	8
CDC25B	9606.ENSP00000245960	8
DRD4	9606.ENSP00000176183	8
HTR2C	9606.ENSP00000276198	8
PLAU	9606.ENSP00000361850	8
ALDH2	9606.ENSP00000261733	7
ESRRA	9606.ENSP00000384851	7
HTR2A	9606.ENSP00000437737	7
RAF1	9606.ENSP00000401888	7
WEE1	9606.ENSP00000402084	7
ESRRB	9606.ENSP00000370270	6
LRRK2	9606.ENSP00000298910	6
NOX4	9606.ENSP00000263317	6
ADORA1	9606.ENSP00000356205	5
CSF1R	9606.ENSP00000286301	5
DYRK1A	9606.ENSP00000340373	5
EPHA2	9606.ENSP00000351209	5
MELK	9606.ENSP00000298048	5
HSD17B1	9606.ENSP00000225929	4
CA4	9606.ENSP00000300900	3
F2	9606.ENSP00000308541	3
MIF	9606.ENSP00000215754	3
PON1	9606.ENSP00000222381	3
RPS6KA3	9606.ENSP00000368884	3
ALOX12	9606.ENSP00000251535	2
ALOX15	9606.ENSP00000293761	2
CA12	9606.ENSP00000178638	2
TBXAS1	9606.ENSP00000389414	2
ALPL	9606.ENSP00000363973	1
CDKL5	9606.ENSP00000369325	1
MAK	9606.ENSP00000346484	0
