# Supplementary material for: Isowighteone attenuates vascular calcification by targeting HSP90AA1-mediated PI3K-Akt pathway and suppressing osteogenic gene expression
Source: Front Bioeng Biotechnol. 2025 Aug 20;13:1636883. doi: 10.3389/fbioe.2025.1636883 (PMC12405412; doi:10.3389/fbioe.2025.1636883)
Supplement: Supplementary file 2 [file Table4.xls]

## Sheet: VSGOCC
Category	Term	Count	%	PValue	Genes	List Total	Pop Hits	Pop Total	Fold Enrichment	Bonferroni	Benjamini	FDR
GOTERM_CC_DIRECT	dendrite	12	18.75	1.15201e-07	MAOB, ADORA2A, LRRK2, DYRK1A, ADORA1, ABL1, HTR2C, HTR2A, OPRM1, DRD2, DRD4, EPHA2	64	460	20887	8.51372	2.53439e-05	2.53442e-05	2.28098e-05
GOTERM_CC_DIRECT	plasma membrane	36	56.25	1.26818e-06	CSF1R, ACHE, ABCB1, LRRK2, ALOX15, HTR2C, ADRB2, HTR2A, SLC6A2, EGFR, MAPK8, PLAU, CA4, ADORA1, ABL1, DRD2, JAK3, DRD4, CA12, PTPN1, PDGFRA, HSP90AA1, TYK2, MIF, OPRM1, F2, GRIN2B, ESR1, MELK, ADORA2A, KIT, NOX4, ALPL, RAF1, ABCG2, EPHA2	64	5592	20887	2.10103	0.00027896	0.0001395	0.00012555
GOTERM_CC_DIRECT	cell surface	12	18.75	3.81667e-06	ACHE, CSF1R, HSP90AA1, ABCB1, PLAU, KIT, CA4, MIF, SLC6A2, GRIN2B, EGFR, EPHA2	64	657	20887	5.9609	0.000839316	0.000279889	0.0002519
GOTERM_CC_DIRECT	cytoplasm	32	50	0.000207051	ABCB1, LRRK2, ALOX12, EGFR, IKBKB, RPS6KA3, MAPK8, HSD17B1, CHEK1, ABL1, EP300, ESRRA, PTPN1, PDGFRA, HSP90AA1, ESRRB, DYRK1A, TYK2, MIF, TYR, GRIN2B, ESR1, SIRT1, CDC25B, WEE1, MELK, CDK4, MAK, CDK2, BCL2, RAF1, BCL2L1	64	5754	20887	1.815	0.0445338	0.0113878	0.010249
GOTERM_CC_DIRECT	mitochondrial outer membrane	6	9.375	0.000563525	MAOB, MAOA, LRRK2, BCL2, RAF1, BCL2L1	64	223	20887	8.78097	0.116629	0.0215154	0.0193638
GOTERM_CC_DIRECT	receptor complex	6	9.375	0.000586783	PDGFRA, CSF1R, KIT, ADRB2, EGFR, EPHA2	64	225	20887	8.70292	0.12114	0.0215154	0.0193638
GOTERM_CC_DIRECT	presynaptic membrane	5	7.8125	0.000803367	ADORA2A, ADORA1, HTR2A, DRD2, SLC6A2	64	138	20887	11.8246	0.162063	0.0241628	0.0217465
GOTERM_CC_DIRECT	neuronal cell body	7	10.9375	0.000961943	HSP90AA1, MAOB, ADORA2A, LRRK2, ADORA1, ABL1, HTR2A	64	378	20887	6.04369	0.190816	0.0241628	0.0217465
GOTERM_CC_DIRECT	axon	7	10.9375	0.000988477	MAPK8, LRRK2, DYRK1A, HTR2A, OPRM1, DRD2, SLC6A2	64	380	20887	6.01188	0.195531	0.0241628	0.0217465
GOTERM_CC_DIRECT	mitochondrion	13	20.3125	0.00143073	HSP90AA1, MAOB, MAOA, LRRK2, SIRT1, ESR2, MAPK8, ALDH2, BCL2, ABL1, NOX4, RAF1, BCL2L1	64	1485	20887	2.85702	0.270202	0.0291674	0.0262507
GOTERM_CC_DIRECT	apical plasma membrane	7	10.9375	0.00145837	CA12, HSP90AA1, ABCB1, CA4, ADRB2, EGFR, ABCG2	64	410	20887	5.57199	0.274632	0.0291674	0.0262507
GOTERM_CC_DIRECT	membrane	27	42.1875	0.00200048	CSF1R, ACHE, ABCB1, MAOA, ALOX15, ALOX12, ADRB2, SLC6A2, CYP19A1, EGFR, CA4, JAK3, DRD4, CA12, PTPN1, PDGFRA, HSP90AA1, TYK2, OPRM1, ESR1, MELK, ADORA2A, TBXAS1, KIT, BCL2, NOX4, ALPL	64	5048	20887	1.74558	0.356316	0.0366755	0.033008
GOTERM_CC_DIRECT	postsynaptic membrane	5	7.8125	0.00318337	ADORA2A, ADORA1, HTR2A, DRD2, GRIN2B	64	201	20887	8.11839	0.504138	0.0518389	0.046655
GOTERM_CC_DIRECT	endosome	6	9.375	0.00329884	LRRK2, CDK2, ADRB2, OPRM1, JAK3, EGFR	64	333	20887	5.88035	0.516616	0.0518389	0.046655
GOTERM_CC_DIRECT	synapse	7	10.9375	0.0041105	RPS6KA3, ACHE, MAPK8, ADORA1, HTR2C, OPRM1, DRD2	64	505	20887	4.52379	0.595933	0.0602874	0.0542586
GOTERM_CC_DIRECT	protein-containing complex	8	12.5	0.00442008	PDGFRA, PTPN1, HSP90AA1, CHEK1, BCL2, ABL1, ESR1, EGFR	64	684	20887	3.81707	0.622647	0.0607761	0.0546985
GOTERM_CC_DIRECT	cytoplasmic side of plasma membrane	4	6.25	0.00483647	IKBKB, ALOX15, KIT, TYK2	64	113	20887	11.5525	0.655825	0.0625896	0.0563307
GOTERM_CC_DIRECT	perinuclear region of cytoplasm	8	12.5	0.0078109	ACHE, HSP90AA1, CDKL5, CA4, ABL1, NOX4, TYR, EGFR	64	761	20887	3.43085	0.821853	0.0954665	0.0859199
GOTERM_CC_DIRECT	nuclear membrane	5	7.8125	0.00829101	CDK4, BCL2, ABL1, EGFR, BCL2L1	64	264	20887	6.18105	0.839847	0.0960012	0.0864011
GOTERM_CC_DIRECT	glutamatergic synapse	6	9.375	0.00973216	CDKL5, ADORA2A, LRRK2, HTR2A, DRD2, DRD4	64	432	20887	4.53277	0.883698	0.105253	0.0947274
GOTERM_CC_DIRECT	cytosol	27	42.1875	0.0100468	MAOA, LRRK2, ALOX15, ALOX12, IKBKB, RPS6KA3, MAPK8, HSD17B1, CHEK1, ABL1, EP300, JAK3, XDH, PTPN1, HSP90AA1, ESRRB, TYK2, MIF, ESR1, SIRT1, CDC25B, CDK4, TBXAS1, CDK2, BCL2, RAF1, BCL2L1	64	5649	20887	1.55987	0.891552	0.105253	0.0947274
GOTERM_CC_DIRECT	G protein-coupled serotonin receptor complex	2	3.125	0.0120113	HTR2C, HTR2A	64	4	20887	163.18	0.929946	0.120113	0.108102
GOTERM_CC_DIRECT	nucleoplasm	21	32.8125	0.0126653	ESRRA, PDGFRA, CSF1R, HSP90AA1, CDKL5, ESRRB, DYRK1A, MIF, ESR1, SIRT1, ESR2, CDC25B, RPS6KA3, WEE1, MAPK8, CDK4, CHEK1, CDK2, ABL1, EP300, ABCG2	64	4030	20887	1.70063	0.939442	0.121146	0.109031
GOTERM_CC_DIRECT	brush border membrane	3	4.6875	0.0150737	HSP90AA1, CA4, ABCG2	64	62	20887	15.7916	0.964615	0.136433	0.12279
GOTERM_CC_DIRECT	centrosome	7	10.9375	0.0155037	CDKL5, MAK, CHEK1, CDK2, DRD4, CDC25B, BCL2L1	64	671	20887	3.40464	0.967856	0.136433	0.12279
GOTERM_CC_DIRECT	nucleus	28	43.75	0.0168682	ACHE, ADRB2, EGFR, IKBKB, RPS6KA3, MAPK8, CHEK1, ABL1, EP300, DRD2, ESRRA, PDGFRA, HSP90AA1, CDKL5, ESRRB, DYRK1A, TYK2, ESR1, SIRT1, ESR2, CDC25B, WEE1, CDK4, MAK, CDK2, BCL2, NOX4, RAF1	64	6175	20887	1.47985	0.976309	0.142731	0.128458
GOTERM_CC_DIRECT	external side of apical plasma membrane	2	3.125	0.0179636	ABCB1, ABCG2	64	6	20887	108.786	0.981462	0.14637	0.131733
GOTERM_CC_DIRECT	asymmetric synapse	2	3.125	0.0238806	ADORA2A, ADORA1	64	8	20887	81.5898	0.995095	0.183121	0.164809
GOTERM_CC_DIRECT	endoplasmic reticulum membrane	9	14.0625	0.0241387	PDGFRA, LRRK2, TBXAS1, PON1, BCL2, NOX4, CYP19A1, GRIN2B, EGFR	64	1173	20887	2.50404	0.995372	0.183121	0.164809
GOTERM_CC_DIRECT	Bcl-2 family protein complex	2	3.125	0.0268259	BCL2, BCL2L1	64	9	20887	72.5243	0.997477	0.190378	0.17134
GOTERM_CC_DIRECT	dendritic growth cone	2	3.125	0.0268259	HSP90AA1, CDKL5	64	9	20887	72.5243	0.997477	0.190378	0.17134
GOTERM_CC_DIRECT	extrinsic component of plasma membrane	2	3.125	0.0356095	TYK2, JAK3	64	12	20887	54.3932	0.999657	0.244816	0.220334
GOTERM_CC_DIRECT	ruffle membrane	3	4.6875	0.0380308	CDKL5, EGFR, EPHA2	64	102	20887	9.59881	0.999803	0.24732	0.222588
GOTERM_CC_DIRECT	transcription regulator complex	4	6.25	0.0382222	CDK4, CDK2, EP300, ESR1	64	246	20887	5.30666	0.999811	0.24732	0.222588
GOTERM_CC_DIRECT	external side of plasma membrane	5	7.8125	0.0404909	PDGFRA, PLAU, KIT, CA4, F2	64	429	20887	3.80372	0.999888	0.254514	0.229063
GOTERM_CC_DIRECT	Golgi apparatus	8	12.5	0.0470567	PDGFRA, ACHE, LRRK2, CA4, ADRB2, OPRM1, RAF1, ESR1	64	1100	20887	2.37352	0.999975	0.263727	0.237354
GOTERM_CC_DIRECT	axolemma	2	3.125	0.0471998	ADORA2A, ADORA1	64	16	20887	40.7949	0.999976	0.263727	0.237354
GOTERM_CC_DIRECT	Golgi-associated vesicle	2	3.125	0.0471998	LRRK2, TYR	64	16	20887	40.7949	0.999976	0.263727	0.237354
GOTERM_CC_DIRECT	basolateral plasma membrane	4	6.25	0.0476784	CA12, HSP90AA1, ADORA1, EGFR	64	269	20887	4.85293	0.999979	0.263727	0.237354
GOTERM_CC_DIRECT	side of membrane	3	4.6875	0.0479503	ACHE, CA4, ALPL	64	116	20887	8.44033	0.99998	0.263727	0.237354
GOTERM_CC_DIRECT	synaptic vesicle membrane	3	4.6875	0.0571155	LRRK2, DRD2, BCL2L1	64	128	20887	7.64905	0.999998	0.306473	0.275826
GOTERM_CC_DIRECT	chromatin	8	12.5	0.0585385	ESRRA, CDK4, ESRRB, CHEK1, EP300, ESR1, SIRT1, ESR2	64	1156	20887	2.25854	0.999998	0.30663	0.275967
GOTERM_CC_DIRECT	endoplasmic reticulum	8	12.5	0.0651202	PTPN1, LRRK2, TBXAS1, BCL2, NOX4, OPRM1, CYP19A1, BCL2L1	64	1185	20887	2.20327	1	0.333173	0.299856
GOTERM_CC_DIRECT	lysosome	4	6.25	0.0676091	LRRK2, ADRB2, TYR, GRIN2B	64	311	20887	4.19755	1	0.338046	0.304241
GOTERM_CC_DIRECT	postsynapse	3	4.6875	0.069348	LRRK2, ABL1, DRD4	64	143	20887	6.8467	1	0.339035	0.305131
GOTERM_CC_DIRECT	cytoskeleton	5	7.8125	0.0710097	LRRK2, DYRK1A, TYK2, JAK3, GRIN2B	64	518	20887	3.15019	1	0.339082	0.305174
GOTERM_CC_DIRECT	extracellular exosome	12	18.75	0.0734623	HSP90AA1, ABCB1, ALDH2, PLAU, LRRK2, PON1, CA4, ALPL, ALOX12, TYK2, MIF, F2	64	2258	20887	1.73442	1	0.339082	0.305174
GOTERM_CC_DIRECT	dendrite cytoplasm	2	3.125	0.0755789	CDKL5, LRRK2	64	26	20887	25.1046	1	0.339082	0.305174
GOTERM_CC_DIRECT	neuron projection	4	6.25	0.0766032	LRRK2, OPRM1, SLC6A2, GRIN2B	64	328	20887	3.97999	1	0.339082	0.305174
GOTERM_CC_DIRECT	fibrillar center	3	4.6875	0.0770641	ESRRA, KIT, SIRT1	64	152	20887	6.4413	1	0.339082	0.305174
GOTERM_CC_DIRECT	extracellular space	11	17.1875	0.0821964	ACHE, PLAU, LRRK2, PON1, CHEK1, KIT, MIF, F2, XDH, EGFR, IL2	64	2033	20887	1.76584	1	0.348386	0.313547
GOTERM_CC_DIRECT	perikaryon	3	4.6875	0.083245	LRRK2, OPRM1, DRD2	64	159	20887	6.15772	1	0.348386	0.313547
GOTERM_CC_DIRECT	condensed chromosome	2	3.125	0.0839293	ESRRB, CDK2	64	29	20887	22.5075	1	0.348386	0.313547
GOTERM_CC_DIRECT	mitochondrial membrane	3	4.6875	0.0868437	LRRK2, ALPL, ABCG2	64	163	20887	6.00661	1	0.353808	0.318427
GOTERM_CC_DIRECT	axonal growth cone	2	3.125	0.0922054	HSP90AA1, KIT	64	32	20887	20.3975	1	0.368822	0.331939
GOTERM_CC_DIRECT	myelin sheath	2	3.125	0.0949477	HSP90AA1, BCL2	64	33	20887	19.7794	1	0.373009	0.335708
