# Supplementary material for: Isowighteone attenuates vascular calcification by targeting HSP90AA1-mediated PI3K-Akt pathway and suppressing osteogenic gene expression
Source: Front Bioeng Biotechnol. 2025 Aug 20;13:1636883. doi: 10.3389/fbioe.2025.1636883 (PMC12405412; doi:10.3389/fbioe.2025.1636883)
Supplement: Supplementary file 3 [file Table2.xls]

## Sheet: VSKEGG
Category	Term	Count	%	PValue	#NAME?	Genes	List Total	Pop Hits	Pop Total	Fold Enrichment	Bonferroni	Benjamini	FDR
KEGG_PATHWAY	hsa05200:Pathways in cancer	19	29.6875	2.86e-09	8.54	PDGFRA, CSF1R, HSP90AA1, F2, ESR1, EGFR, IL2, ESR2, IKBKB, MAPK8, CDK4, KIT, CDK2, BCL2, ABL1, EP300, RAF1, JAK3, BCL2L1	58	533	8840	5.43314	6.2e-07	6.2e-07	4.23e-07
KEGG_PATHWAY	hsa05215:Prostate cancer	9	14.0625	1.81e-07	6.74	IKBKB, PDGFRA, HSP90AA1, PLAU, CDK2, BCL2, EP300, RAF1, EGFR	58	98	8840	13.9972	3.92e-05	1.96e-05	1.34e-05
KEGG_PATHWAY	hsa04151:PI3K-Akt signaling pathway	14	21.875	3.5e-07	6.46	PDGFRA, CSF1R, HSP90AA1, EGFR, IL2, IKBKB, CDK4, KIT, CDK2, BCL2, RAF1, JAK3, EPHA2, BCL2L1	58	362	8840	5.89446	7.6e-05	2.53e-05	1.73e-05
KEGG_PATHWAY	hsa04014:Ras signaling pathway	11	17.1875	2.35e-06	5.63	IKBKB, PDGFRA, CSF1R, MAPK8, KIT, ABL1, RAF1, GRIN2B, EGFR, EPHA2, BCL2L1	58	238	8840	7.04433	0.000511	0.000114	7.8e-05
KEGG_PATHWAY	hsa05162:Measles	9	14.0625	2.64e-06	5.58	IKBKB, MAPK8, CDK4, CDK2, BCL2, TYK2, JAK3, IL2, BCL2L1	58	139	8840	9.86852	0.000572	0.000114	7.8e-05
KEGG_PATHWAY	hsa04630:JAK-STAT signaling pathway	9	14.0625	1.08e-05	4.97	PDGFRA, BCL2, EP300, TYK2, RAF1, JAK3, EGFR, IL2, BCL2L1	58	168	8840	8.16502	0.00233505	0.00039	0.000266
KEGG_PATHWAY	hsa05206:MicroRNAs in cancer	11	17.1875	2.57e-05	4.59	IKBKB, PDGFRA, ABCB1, PLAU, BCL2, ABL1, EP300, RAF1, SIRT1, EGFR, CDC25B	58	312	8840	5.37356	0.00555366	0.000796	0.000543
KEGG_PATHWAY	hsa01522:Endocrine resistance	7	10.9375	3.87e-05	4.41	MAPK8, CDK4, BCL2, RAF1, ESR1, EGFR, ESR2	58	99	8840	10.7767	0.00837355	0.00105108	0.000717
KEGG_PATHWAY	hsa04015:Rap1 signaling pathway	9	14.0625	5.77e-05	4.24	PDGFRA, CSF1R, ADORA2A, KIT, DRD2, RAF1, GRIN2B, EGFR, EPHA2	58	212	8840	6.4704	0.0124366	0.00139046	0.000948
KEGG_PATHWAY	hsa05161:Hepatitis B	8	12.5	7.76e-05	4.11	IKBKB, MAPK8, CDK2, BCL2, EP300, TYK2, RAF1, JAK3	58	163	8840	7.48043	0.0166992	0.0016251	0.00110836
KEGG_PATHWAY	hsa05166:Human T-cell leukemia virus 1 infection	9	14.0625	8.24e-05	4.08	IKBKB, MAPK8, CDK4, CHEK1, CDK2, EP300, JAK3, IL2, BCL2L1	58	223	8840	6.15123	0.017718	0.0016251	0.00110836
KEGG_PATHWAY	hsa04726:Serotonergic synapse	7	10.9375	8.99e-05	4.05	MAOB, MAOA, ALOX15, HTR2C, ALOX12, HTR2A, RAF1	58	115	8840	9.27736	0.0193172	0.00162545	0.0011086
KEGG_PATHWAY	hsa04010:MAPK signaling pathway	10	15.625	0.000114	3.94	IKBKB, PDGFRA, RPS6KA3, CSF1R, MAPK8, KIT, RAF1, EGFR, EPHA2, CDC25B	58	300	8840	5.08046	0.0243374	0.00189515	0.00129255
KEGG_PATHWAY	hsa05212:Pancreatic cancer	6	9.375	0.000129	3.89	IKBKB, MAPK8, CDK4, RAF1, EGFR, BCL2L1	58	77	8840	11.8764	0.027669	0.00200409	0.00136684
KEGG_PATHWAY	hsa04068:FoxO signaling pathway	7	10.9375	0.000192	3.72	IKBKB, MAPK8, CDK2, EP300, RAF1, SIRT1, EGFR	58	132	8840	8.08255	0.0408671	0.00278144	0.00189702
KEGG_PATHWAY	hsa04915:Estrogen signaling pathway	7	10.9375	0.000255	3.59	HSP90AA1, BCL2, OPRM1, RAF1, ESR1, EGFR, ESR2	58	139	8840	7.67551	0.0537791	0.00345451	0.00235607
KEGG_PATHWAY	hsa04540:Gap junction	6	9.375	0.000299	3.52	PDGFRA, HTR2C, HTR2A, DRD2, RAF1, EGFR	58	92	8840	9.94003	0.0628374	0.00381699	0.00260329
KEGG_PATHWAY	hsa05207:Chemical carcinogenesis - receptor activation	8	12.5	0.00043	3.37	RPS6KA3, HSP90AA1, BCL2, ADRB2, RAF1, ESR1, EGFR, ESR2	58	215	8840	5.67121	0.0890341	0.00517943	0.00353252
KEGG_PATHWAY	hsa04110:Cell cycle	7	10.9375	0.000507	3.3	WEE1, CDK4, CHEK1, CDK2, ABL1, EP300, CDC25B	58	158	8840	6.75251	0.104168	0.00564894	0.00385274
KEGG_PATHWAY	hsa04080:Neuroactive ligand-receptor interaction	10	15.625	0.000521	3.28	ADORA2A, ADORA1, HTR2C, ADRB2, HTR2A, OPRM1, F2, DRD2, GRIN2B, DRD4	58	368	8840	4.14168	0.106857	0.00564894	0.00385274
KEGG_PATHWAY	hsa04024:cAMP signaling pathway	8	12.5	0.00058	3.24	MAPK8, ADORA2A, ADORA1, EP300, ADRB2, DRD2, RAF1, GRIN2B	58	226	8840	5.39518	0.118214	0.00598902	0.00408468
KEGG_PATHWAY	hsa04659:Th17 cell differentiation	6	9.375	0.000627	3.2	IKBKB, HSP90AA1, MAPK8, TYK2, JAK3, IL2	58	108	8840	8.46743	0.127203	0.00618224	0.00421646
KEGG_PATHWAY	hsa04914:Progesterone-mediated oocyte maturation	6	9.375	0.00071	3.15	RPS6KA3, HSP90AA1, MAPK8, CDK2, RAF1, CDC25B	58	111	8840	8.23858	0.142864	0.00670015	0.00456969
KEGG_PATHWAY	hsa04722:Neurotrophin signaling pathway	6	9.375	0.00101054	3	IKBKB, RPS6KA3, MAPK8, BCL2, ABL1, RAF1	58	120	8840	7.62069	0.196999	0.009137	0.00623168
KEGG_PATHWAY	hsa04115:p53 signaling pathway	5	7.8125	0.00134373	2.87	CDK4, CHEK1, CDK2, BCL2, BCL2L1	58	75	8840	10.1609	0.253072	0.0116636	0.00795491
KEGG_PATHWAY	hsa05220:Chronic myeloid leukemia	5	7.8125	0.0014819	2.83	IKBKB, CDK4, ABL1, RAF1, BCL2L1	58	77	8840	9.897	0.275165	0.0120953	0.00824932
KEGG_PATHWAY	hsa04728:Dopaminergic synapse	6	9.375	0.00154681	2.81	MAPK8, MAOB, MAOA, DRD2, GRIN2B, DRD4	58	132	8840	6.9279	0.285319	0.0120953	0.00824932
KEGG_PATHWAY	hsa00350:Tyrosine metabolism	4	6.25	0.00156068	2.81	MAOB, MAOA, MIF, TYR	58	36	8840	16.9349	0.28747	0.0120953	0.00824932
KEGG_PATHWAY	hsa01521:EGFR tyrosine kinase inhibitor resistance	5	7.8125	0.00170731	2.77	PDGFRA, BCL2, RAF1, EGFR, BCL2L1	58	80	8840	9.52586	0.30982	0.0127754	0.00871316
KEGG_PATHWAY	hsa05169:Epstein-Barr virus infection	7	10.9375	0.00186439	2.73	IKBKB, MAPK8, CDK4, CDK2, BCL2, TYK2, JAK3	58	203	8840	5.25565	0.33299	0.0134858	0.00919766
KEGG_PATHWAY	hsa05170:Human immunodeficiency virus 1 infection	7	10.9375	0.00237635	2.62	IKBKB, WEE1, MAPK8, CHEK1, BCL2, RAF1, BCL2L1	58	213	8840	5.0089	0.403265	0.0166345	0.0113452
KEGG_PATHWAY	hsa05224:Breast cancer	6	9.375	0.0025563	2.59	CDK4, KIT, RAF1, ESR1, EGFR, ESR2	58	148	8840	6.17894	0.426173	0.0173349	0.0118229
KEGG_PATHWAY	hsa04658:Th1 and Th2 cell differentiation	5	7.8125	0.0028487	2.55	IKBKB, MAPK8, TYK2, JAK3, IL2	58	92	8840	8.28336	0.461544	0.0187323	0.012776
KEGG_PATHWAY	hsa05222:Small cell lung cancer	5	7.8125	0.0029626	2.53	IKBKB, CDK4, CDK2, BCL2, BCL2L1	58	93	8840	8.19429	0.474727	0.0189083	0.012896
KEGG_PATHWAY	hsa05208:Chemical carcinogenesis - reactive oxygen species	7	10.9375	0.0031929	2.5	IKBKB, PTPN1, MAPK8, ABL1, NOX4, RAF1, EGFR	58	226	8840	4.72078	0.50041	0.019796	0.0135014
KEGG_PATHWAY	hsa05160:Hepatitis C	6	9.375	0.00348399	2.46	IKBKB, CDK4, CDK2, TYK2, RAF1, EGFR	58	159	8840	5.75146	0.53109	0.0204331	0.0139359
KEGG_PATHWAY	hsa04217:Necroptosis	6	9.375	0.00348399	2.46	HSP90AA1, MAPK8, ALOX15, BCL2, TYK2, JAK3	58	159	8840	5.75146	0.53109	0.0204331	0.0139359
KEGG_PATHWAY	hsa05030:Cocaine addiction	4	6.25	0.00379572	2.42	MAOB, MAOA, DRD2, GRIN2B	58	49	8840	12.4419	0.561869	0.0216755	0.0147833
KEGG_PATHWAY	hsa00360:Phenylalanine metabolism	3	4.6875	0.00462577	2.33	MAOB, MAOA, MIF	58	16	8840	28.5776	0.634365	0.0257382	0.0175542
KEGG_PATHWAY	hsa05145:Toxoplasmosis	5	7.8125	0.00557862	2.25	IKBKB, MAPK8, BCL2, TYK2, BCL2L1	58	111	8840	6.86549	0.702978	0.0298829	0.020381
KEGG_PATHWAY	hsa04020:Calcium signaling pathway	7	10.9375	0.00564609	2.25	PDGFRA, ADORA2A, HTR2C, ADRB2, HTR2A, GRIN2B, EGFR	58	254	8840	4.20038	0.707319	0.0298829	0.020381
KEGG_PATHWAY	hsa05034:Alcoholism	6	9.375	0.00706125	2.15	MAOB, ADORA2A, MAOA, DRD2, RAF1, GRIN2B	58	188	8840	4.86427	0.785131	0.0364256	0.0248432
KEGG_PATHWAY	hsa04621:NOD-like receptor signaling pathway	6	9.375	0.00721797	2.14	IKBKB, HSP90AA1, MAPK8, BCL2, TYK2, BCL2L1	58	189	8840	4.83853	0.792366	0.0364256	0.0248432
KEGG_PATHWAY	hsa05012:Parkinson disease	7	10.9375	0.00768757	2.11	MAPK8, MAOB, ADORA2A, MAOA, LRRK2, DRD2, BCL2L1	58	271	8840	3.93689	0.812626	0.0374473	0.0255401
KEGG_PATHWAY	hsa04660:T cell receptor signaling pathway	5	7.8125	0.00776557	2.11	IKBKB, MAPK8, CDK4, RAF1, IL2	58	122	8840	6.24647	0.815795	0.0374473	0.0255401
KEGG_PATHWAY	hsa05167:Kaposi sarcoma-associated herpesvirus infection	6	9.375	0.00838397	2.08	IKBKB, MAPK8, CDK4, EP300, TYK2, RAF1	58	196	8840	4.66573	0.839103	0.0395505	0.0269745
KEGG_PATHWAY	hsa00340:Histidine metabolism	3	4.6875	0.00868681	2.06	MAOB, ALDH2, MAOA	58	22	8840	20.7837	0.849422	0.0401072	0.0273542
KEGG_PATHWAY	hsa04720:Long-term potentiation	4	6.25	0.00909557	2.04	RPS6KA3, EP300, RAF1, GRIN2B	58	67	8840	9.09933	0.862313	0.0411196	0.0280447
KEGG_PATHWAY	hsa05221:Acute myeloid leukemia	4	6.25	0.0094724	2.02	IKBKB, CSF1R, KIT, RAF1	58	68	8840	8.96552	0.873221	0.0419492	0.0286105
KEGG_PATHWAY	hsa05031:Amphetamine addiction	4	6.25	0.00985826	2.01	MAOB, MAOA, SIRT1, GRIN2B	58	69	8840	8.83558	0.883499	0.0427848	0.0291804
KEGG_PATHWAY	hsa04917:Prolactin signaling pathway	4	6.25	0.0106572	1.97	MAPK8, RAF1, ESR1, ESR2	58	71	8840	8.58669	0.90222	0.0444734	0.0303321
KEGG_PATHWAY	hsa05230:Central carbon metabolism in cancer	4	6.25	0.0106572	1.97	PDGFRA, KIT, RAF1, EGFR	58	71	8840	8.58669	0.90222	0.0444734	0.0303321
KEGG_PATHWAY	hsa04210:Apoptosis	5	7.8125	0.0112808	1.95	IKBKB, MAPK8, BCL2, RAF1, BCL2L1	58	136	8840	5.60345	0.914723	0.0453443	0.0309261
KEGG_PATHWAY	hsa05218:Melanoma	4	6.25	0.0114928	1.94	PDGFRA, CDK4, RAF1, EGFR	58	73	8840	8.35144	0.9186	0.0453443	0.0309261
KEGG_PATHWAY	hsa05223:Non-small cell lung cancer	4	6.25	0.0114928	1.94	CDK4, RAF1, JAK3, EGFR	58	73	8840	8.35144	0.9186	0.0453443	0.0309261
KEGG_PATHWAY	hsa05214:Glioma	4	6.25	0.0128154	1.89	PDGFRA, CDK4, RAF1, EGFR	58	76	8840	8.02178	0.939124	0.0496598	0.0338693
KEGG_PATHWAY	hsa04936:Alcoholic liver disease	5	7.8125	0.0136865	1.86	IKBKB, MAPK8, ALDH2, NOX4, SIRT1	58	144	8840	5.29215	0.949737	0.0521048	0.0355369
KEGG_PATHWAY	hsa04072:Phospholipase D signaling pathway	5	7.8125	0.0153444	1.81	PDGFRA, KIT, F2, RAF1, EGFR	58	149	8840	5.11456	0.96511	0.057247	0.039044
KEGG_PATHWAY	hsa05226:Gastric cancer	5	7.8125	0.0156906	1.8	ABCB1, CDK2, BCL2, RAF1, EGFR	58	150	8840	5.08046	0.967673	0.057247	0.039044
KEGG_PATHWAY	hsa01523:Antifolate resistance	3	4.6875	0.0158287	1.8	IKBKB, ALOX12, ABCG2	58	30	8840	15.2414	0.968642	0.057247	0.039044
KEGG_PATHWAY	hsa04012:ErbB signaling pathway	4	6.25	0.0178335	1.75	MAPK8, ABL1, RAF1, EGFR	58	86	8840	7.08901	0.979855	0.0613855	0.0418666
KEGG_PATHWAY	hsa04215:Apoptosis - multiple species	3	4.6875	0.0179007	1.75	MAPK8, BCL2, BCL2L1	58	32	8840	14.2888	0.980152	0.0613855	0.0418666
KEGG_PATHWAY	hsa05171:Coronavirus disease - COVID-19	6	9.375	0.0182219	1.74	IKBKB, MAPK8, TYK2, F2, EGFR, IL2	58	238	8840	3.84236	0.981512	0.0613855	0.0418666
KEGG_PATHWAY	hsa04218:Cellular senescence	5	7.8125	0.0182523	1.74	CDK4, CHEK1, CDK2, RAF1, SIRT1	58	157	8840	4.85394	0.981636	0.0613855	0.0418666
KEGG_PATHWAY	hsa05210:Colorectal cancer	4	6.25	0.0183874	1.74	MAPK8, BCL2, RAF1, EGFR	58	87	8840	7.00753	0.982176	0.0613855	0.0418666
KEGG_PATHWAY	hsa05165:Human papillomavirus infection	7	10.9375	0.019709	1.71	IKBKB, CDK4, CDK2, EP300, TYK2, RAF1, EGFR	58	333	8840	3.20389	0.986694	0.0648008	0.044196
KEGG_PATHWAY	hsa05164:Influenza A	5	7.8125	0.0245824	1.61	IKBKB, CDK4, EP300, TYK2, RAF1	58	172	8840	4.43063	0.995488	0.0796177	0.0543015
KEGG_PATHWAY	hsa05231:Choline metabolism in cancer	4	6.25	0.02578	1.59	PDGFRA, MAPK8, RAF1, EGFR	58	99	8840	6.15813	0.996544	0.0810764	0.0552963
KEGG_PATHWAY	hsa04750:Inflammatory mediator regulation of TRP channels	4	6.25	0.02578	1.59	MAPK8, HTR2C, ALOX12, HTR2A	58	99	8840	6.15813	0.996544	0.0810764	0.0552963
KEGG_PATHWAY	hsa04933:AGE-RAGE signaling pathway in diabetic complications	4	6.25	0.0271462	1.57	MAPK8, CDK4, BCL2, NOX4	58	101	8840	6.03619	0.997451	0.082968	0.0565864
KEGG_PATHWAY	hsa04916:Melanogenesis	4	6.25	0.0271462	1.57	KIT, EP300, TYR, RAF1	58	101	8840	6.03619	0.997451	0.082968	0.0565864
KEGG_PATHWAY	hsa05219:Bladder cancer	3	4.6875	0.0285234	1.54	CDK4, RAF1, EGFR	58	41	8840	11.1522	0.998126	0.0859662	0.0586314
KEGG_PATHWAY	hsa00380:Tryptophan metabolism	3	4.6875	0.0298274	1.53	MAOB, ALDH2, MAOA	58	42	8840	10.8867	0.9986	0.0867802	0.0591865
KEGG_PATHWAY	hsa04064:NF-kappa B signaling pathway	4	6.25	0.0299932	1.52	IKBKB, PLAU, BCL2, BCL2L1	58	105	8840	5.80624	0.998651	0.0867802	0.0591865
KEGG_PATHWAY	hsa04625:C-type lectin receptor signaling pathway	4	6.25	0.0299932	1.52	IKBKB, MAPK8, RAF1, IL2	58	105	8840	5.80624	0.998651	0.0867802	0.0591865
KEGG_PATHWAY	hsa04931:Insulin resistance	4	6.25	0.0329925	1.48	IKBKB, RPS6KA3, PTPN1, MAPK8	58	109	8840	5.59317	0.999311	0.0942022	0.0642485
KEGG_PATHWAY	hsa00330:Arginine and proline metabolism	3	4.6875	0.041076	1.39	MAOB, ALDH2, MAOA	58	50	8840	9.14483	0.999889	0.115357	0.0786767
KEGG_PATHWAY	hsa04510:Focal adhesion	5	7.8125	0.0414647	1.38	PDGFRA, MAPK8, BCL2, RAF1, EGFR	58	203	8840	3.75403	0.999898	0.115357	0.0786767
KEGG_PATHWAY	hsa05203:Viral carcinogenesis	5	7.8125	0.042734	1.37	CDK4, CHEK1, CDK2, EP300, JAK3	58	205	8840	3.71741	0.999923	0.117383	0.0800586
KEGG_PATHWAY	hsa04071:Sphingolipid signaling pathway	4	6.25	0.04378	1.36	MAPK8, BCL2, ADORA1, RAF1	58	122	8840	4.99717	0.99994	0.118753	0.0809929
KEGG_PATHWAY	hsa05417:Lipid and atherosclerosis	5	7.8125	0.0501078	1.3	IKBKB, HSP90AA1, MAPK8, BCL2, BCL2L1	58	216	8840	3.5281	0.999986	0.134239	0.091555
KEGG_PATHWAY	hsa05163:Human cytomegalovirus infection	5	7.8125	0.0573864	1.24	IKBKB, PDGFRA, CDK4, RAF1, EGFR	58	226	8840	3.37199	0.999997	0.151077	0.103039
KEGG_PATHWAY	hsa00590:Arachidonic acid metabolism	3	4.6875	0.0586839	1.23	TBXAS1, ALOX15, ALOX12	58	61	8840	7.49576	0.999998	0.151077	0.103039
KEGG_PATHWAY	hsa05135:Yersinia infection	4	6.25	0.0591777	1.23	IKBKB, RPS6KA3, MAPK8, IL2	58	138	8840	4.41779	0.999998	0.151077	0.103039
KEGG_PATHWAY	hsa04910:Insulin signaling pathway	4	6.25	0.0591777	1.23	IKBKB, PTPN1, MAPK8, RAF1	58	138	8840	4.41779	0.999998	0.151077	0.103039
KEGG_PATHWAY	hsa05418:Fluid shear stress and atherosclerosis	4	6.25	0.0623158	1.21	IKBKB, HSP90AA1, MAPK8, BCL2	58	141	8840	4.3238	0.999999	0.157239	0.107241
KEGG_PATHWAY	hsa04380:Osteoclast differentiation	4	6.25	0.0633789	1.2	IKBKB, CSF1R, MAPK8, TYK2	58	142	8840	4.29335	0.999999	0.158083	0.107817
KEGG_PATHWAY	hsa05131:Shigellosis	5	7.8125	0.0761737	1.12	IKBKB, MAPK8, BCL2, EGFR, BCL2L1	58	249	8840	3.06052	1	0.186609	0.127272
KEGG_PATHWAY	hsa05120:Epithelial cell signaling in Helicobacter pylori infection	3	4.6875	0.0765354	1.12	IKBKB, MAPK8, EGFR	58	71	8840	6.44002	1	0.186609	0.127272
KEGG_PATHWAY	hsa05132:Salmonella infection	5	7.8125	0.0779395	1.11	IKBKB, HSP90AA1, MAPK8, BCL2, RAF1	58	251	8840	3.03613	1	0.187921	0.128167
KEGG_PATHWAY	hsa05022:Pathways of neurodegeneration - multiple diseases	7	10.9375	0.0894276	1.05	MAPK8, LRRK2, BCL2, NOX4, RAF1, GRIN2B, BCL2L1	58	483	8840	2.2089	1	0.21325	0.145443
KEGG_PATHWAY	hsa04140:Autophagy - animal	4	6.25	0.095151	1.02	MAPK8, BCL2, RAF1, BCL2L1	58	169	8840	3.60743	1	0.224432	0.153069
KEGG_PATHWAY	hsa05225:Hepatocellular carcinoma	4	6.25	0.0964351	1.02	CDK4, RAF1, EGFR, BCL2L1	58	170	8840	3.58621	1	0.225015	0.153467
