# Supplementary material for: Isowighteone attenuates vascular calcification by targeting HSP90AA1-mediated PI3K-Akt pathway and suppressing osteogenic gene expression
Source: Front Bioeng Biotechnol. 2025 Aug 20;13:1636883. doi: 10.3389/fbioe.2025.1636883 (PMC12405412; doi:10.3389/fbioe.2025.1636883)
Supplement: Supplementary file 4 [file Table5.xls]

## Sheet: VSGOMF
Category	Term	Count	%	PValue	Genes	List Total	Pop Hits	Pop Total	Fold Enrichment	Bonferroni	Benjamini	FDR
GOTERM_MF_DIRECT	GO:0005524~ATP binding	24	37.5	1.9807e-10	PDGFRA, CSF1R, HSP90AA1, CDKL5, ABCB1, LRRK2, DYRK1A, TYK2, EGFR, IKBKB, RPS6KA3, WEE1, MAPK8, MELK, CDK4, MAK, KIT, CHEK1, CDK2, ABL1, RAF1, JAK3, EPHA2, ABCG2	64	1541	19304	4.6976	7.26916e-08	7.26916e-08	6.5363e-08
GOTERM_MF_DIRECT	GO:0004672~protein kinase activity	11	17.1875	2.05864e-08	IKBKB, PDGFRA, RPS6KA3, CDKL5, MAK, LRRK2, CHEK1, CDK2, DYRK1A, ABL1, RAF1	64	277	19304	11.9779	7.55517e-06	2.29167e-06	2.06063e-06
GOTERM_MF_DIRECT	GO:0016301~kinase activity	10	15.625	2.16657e-08	RPS6KA3, CDKL5, PLAU, CDK4, MAK, LRRK2, DYRK1A, ABL1, EGFR, EPHA2	64	206	19304	14.642	7.95129e-06	2.29167e-06	2.06063e-06
GOTERM_MF_DIRECT	GO:0106310~protein serine kinase activity	12	18.75	2.49773e-08	IKBKB, RPS6KA3, MAPK8, CDKL5, MELK, CDK4, MAK, LRRK2, CHEK1, CDK2, DYRK1A, RAF1	64	366	19304	9.88934	9.16664e-06	2.29167e-06	2.06063e-06
GOTERM_MF_DIRECT	GO:0004713~protein tyrosine kinase activity	8	12.5	4.63875e-08	CSF1R, WEE1, KIT, DYRK1A, ABL1, TYK2, JAK3, EGFR	64	104	19304	23.2019	1.70241e-05	3.40484e-06	3.06158e-06
GOTERM_MF_DIRECT	GO:0042803~protein homodimerization activity	15	23.4375	1.01003e-07	PDGFRA, ACHE, CSF1R, HSP90AA1, LRRK2, PON1, ADRB2, TYR, IKBKB, HSD17B1, KIT, BCL2, XDH, ABCG2, BCL2L1	64	750	19304	6.0325	3.70673e-05	6.178e-06	5.55515e-06
GOTERM_MF_DIRECT	GO:0004715~non-membrane spanning protein tyrosine kinase activity	6	9.375	3.89393e-07	WEE1, MELK, DYRK1A, ABL1, TYK2, JAK3	64	46	19304	39.3424	0.000142897	1.88729e-05	1.69702e-05
GOTERM_MF_DIRECT	GO:0004674~protein serine/threonine kinase activity	11	17.1875	4.11399e-07	IKBKB, RPS6KA3, MAPK8, CDKL5, MELK, MAK, LRRK2, CHEK1, CDK2, DYRK1A, RAF1	64	382	19304	8.68554	0.000150972	1.88729e-05	1.69702e-05
GOTERM_MF_DIRECT	GO:0042802~identical protein binding	20	31.25	1.56925e-06	HSP90AA1, MAOB, LRRK2, DYRK1A, HTR2C, ADRB2, MIF, HTR2A, TYR, ESR1, SIRT1, EGFR, IKBKB, ADORA2A, BCL2, RAF1, DRD2, DRD4, ABCG2, BCL2L1	64	1737	19304	3.47294	0.000575748	6.39904e-05	5.7539e-05
GOTERM_MF_DIRECT	GO:0005496~steroid binding	5	7.8125	3.03317e-06	ESRRA, HSD17B1, ESRRB, ESR1, ESR2	64	31	19304	48.6492	0.00111256	0.000111317	0.000100095
GOTERM_MF_DIRECT	GO:0034056~estrogen response element binding	4	6.25	7.13659e-06	ESRRA, ESRRB, ESR1, ESR2	64	12	19304	100.542	0.00261571	0.000237795	0.000213822
GOTERM_MF_DIRECT	GO:0004714~transmembrane receptor protein tyrosine kinase activity	5	7.8125	7.77533e-06	PDGFRA, CSF1R, KIT, EGFR, EPHA2	64	39	19304	38.6699	0.00284949	0.000237795	0.000213822
GOTERM_MF_DIRECT	GO:0005515~protein binding	57	89.0625	3.01595e-05	ACHE, LRRK2, HTR2C, HTR2A, SLC6A2, IKBKB, RPS6KA3, PLAU, CHEK1, CA4, ADORA1, EP300, JAK3, PDGFRA, HSP90AA1, CDKL5, DYRK1A, TYK2, MIF, OPRM1, F2, SIRT1, CDC25B, MELK, ADORA2A, MAK, KIT, RAF1, EPHA2, ABCG2, CSF1R, ABCB1, MAOB, MAOA, ALOX15, ALOX12, ADRB2, EGFR, MAPK8, HSD17B1, ABL1, DRD2, XDH, DRD4, ESRRA, PTPN1, TYR, ESR1, GRIN2B, ESR2, IL2, WEE1, CDK4, CDK2, BCL2, NOX4, BCL2L1	64	12754	19304	1.34802	0.0110077	0.000851427	0.000765588
GOTERM_MF_DIRECT	GO:0003707~nuclear steroid receptor activity	4	6.25	5.59956e-05	ESRRA, ESRRB, ESR1, ESR2	64	23	19304	52.4565	0.0203412	0.00146788	0.0013199
GOTERM_MF_DIRECT	GO:0019899~enzyme binding	8	12.5	0.00020408	PTPN1, MAPK8, ADORA2A, RAF1, ESR1, SIRT1, EGFR, ESR2	64	372	19304	6.48656	0.0721682	0.00468626	0.0042138
GOTERM_MF_DIRECT	GO:0019903~protein phosphatase binding	5	7.8125	0.000204306	CSF1R, HSP90AA1, MAPK8, JAK3, EGFR	64	89	19304	16.9452	0.0722452	0.00468626	0.0042138
GOTERM_MF_DIRECT	GO:0051378~serotonin binding	3	4.6875	0.000565701	HTR2C, HTR2A, DRD4	64	11	19304	82.2614	0.187526	0.0122125	0.0109812
GOTERM_MF_DIRECT	GO:0004879~nuclear receptor activity	4	6.25	0.000729725	ESRRA, ESRRB, ESR1, ESR2	64	54	19304	22.3426	0.235021	0.0148783	0.0133783
GOTERM_MF_DIRECT	GO:0009055~electron transfer activity	4	6.25	0.00104176	MAOB, ALDH2, NOX4, CYP19A1	64	61	19304	19.7787	0.317864	0.0201224	0.0180938
GOTERM_MF_DIRECT	GO:0005506~iron ion binding	5	7.8125	0.00113312	TBXAS1, ALOX15, ALOX12, CYP19A1, XDH	64	140	19304	10.7723	0.340379	0.0207927	0.0186965
GOTERM_MF_DIRECT	GO:0050660~flavin adenine dinucleotide binding	4	6.25	0.00142731	MAOB, MAOA, NOX4, XDH	64	68	19304	17.7426	0.407969	0.0249439	0.0224291
GOTERM_MF_DIRECT	GO:0004709~MAP kinase kinase kinase activity	3	4.6875	0.00211501	LRRK2, RAF1, EGFR	64	21	19304	43.0893	0.54023	0.0352821	0.0317251
GOTERM_MF_DIRECT	GO:0004993~G protein-coupled serotonin receptor activity	3	4.6875	0.00232163	HTR2C, HTR2A, DRD4	64	22	19304	41.1307	0.573877	0.0370451	0.0333103
GOTERM_MF_DIRECT	GO:0051019~mitogen-activated protein kinase binding	3	4.6875	0.00299617	RPS6KA3, ABL1, SIRT1	64	25	19304	36.195	0.667543	0.0458165	0.0411974
GOTERM_MF_DIRECT	GO:0004693~cyclin-dependent protein serine/threonine kinase activity	3	4.6875	0.00402094	CDKL5, CDK4, CDK2	64	29	19304	31.2026	0.772057	0.0590275	0.0530765
GOTERM_MF_DIRECT	GO:0030594~neurotransmitter receptor activity	3	4.6875	0.0048815	HTR2C, HTR2A, DRD4	64	32	19304	28.2773	0.834022	0.0689042	0.0619575
GOTERM_MF_DIRECT	GO:0019901~protein kinase binding	7	10.9375	0.0058291	IKBKB, RPS6KA3, PTPN1, ESR1, EGFR, CDC25B, BCL2L1	64	502	19304	4.20593	0.882995	0.0792326	0.0712445
GOTERM_MF_DIRECT	GO:0071886~1-(4-iodo-2,5-dimethoxyphenyl)propan-2-amine binding	2	3.125	0.00651666	HTR2C, HTR2A	64	2	19304	301.625	0.909231	0.0854148	0.0768035
GOTERM_MF_DIRECT	GO:0019838~growth factor binding	3	4.6875	0.00718665	CSF1R, KIT, EPHA2	64	39	19304	23.2019	0.929138	0.0909482	0.0817791
GOTERM_MF_DIRECT	GO:0000287~magnesium ion binding	5	7.8125	0.00771221	RPS6KA3, WEE1, LRRK2, CDK2, ABL1	64	239	19304	6.31015	0.941653	0.0942543	0.0847518
GOTERM_MF_DIRECT	GO:0008270~zinc ion binding	9	14.0625	0.00843484	CA12, ESRRA, PTPN1, ESRRB, CA4, EP300, ESR1, GRIN2B, ESR2	64	896	19304	3.02972	0.955342	0.0942543	0.0847518
GOTERM_MF_DIRECT	GO:0048156~tau protein binding	3	4.6875	0.00868489	HSP90AA1, DYRK1A, EP300	64	43	19304	21.0436	0.95929	0.0942543	0.0847518
GOTERM_MF_DIRECT	GO:0015459~potassium channel regulator activity	3	4.6875	0.00907946	ADRB2, DRD2, DRD4	64	44	19304	20.5653	0.964824	0.0942543	0.0847518
GOTERM_MF_DIRECT	GO:0016165~linoleate 13S-lipoxygenase activity	2	3.125	0.0097593	ALOX15, ALOX12	64	3	19304	201.083	0.972656	0.0942543	0.0847518
GOTERM_MF_DIRECT	GO:0050473~arachidonate 15-lipoxygenase activity	2	3.125	0.0097593	ALOX15, ALOX12	64	3	19304	201.083	0.972656	0.0942543	0.0847518
GOTERM_MF_DIRECT	GO:0001587~Gq/11-coupled serotonin receptor activity	2	3.125	0.0097593	HTR2C, HTR2A	64	3	19304	201.083	0.972656	0.0942543	0.0847518
GOTERM_MF_DIRECT	GO:0097621~monoamine oxidase activity	2	3.125	0.0097593	MAOB, MAOA	64	3	19304	201.083	0.972656	0.0942543	0.0847518
GOTERM_MF_DIRECT	GO:0001591~dopamine neurotransmitter receptor activity, coupled via Gi/Go	2	3.125	0.0097593	DRD2, DRD4	64	3	19304	201.083	0.972656	0.0942543	0.0847518
GOTERM_MF_DIRECT	GO:0003713~transcription coactivator activity	5	7.8125	0.0127441	MAK, DYRK1A, ABL1, EP300, SIRT1	64	277	19304	5.44449	0.99097	0.110881	0.0997024
GOTERM_MF_DIRECT	GO:0052595~aliphatic amine oxidase activity	2	3.125	0.0129915	MAOB, MAOA	64	4	19304	150.812	0.991763	0.110881	0.0997024
GOTERM_MF_DIRECT	GO:0004052~arachidonate 12(S)-lipoxygenase activity	2	3.125	0.0129915	ALOX15, ALOX12	64	4	19304	150.812	0.991763	0.110881	0.0997024
GOTERM_MF_DIRECT	GO:0030284~nuclear estrogen receptor activity	2	3.125	0.0129915	ESR1, ESR2	64	4	19304	150.812	0.991763	0.110881	0.0997024
GOTERM_MF_DIRECT	GO:0051380~norepinephrine binding	2	3.125	0.0129915	ADRB2, DRD4	64	4	19304	150.812	0.991763	0.110881	0.0997024
GOTERM_MF_DIRECT	GO:0001609~G protein-coupled adenosine receptor activity	2	3.125	0.0162134	ADORA2A, ADORA1	64	5	19304	120.65	0.997519	0.132229	0.118898
GOTERM_MF_DIRECT	GO:0030235~nitric-oxide synthase regulator activity	2	3.125	0.0162134	HSP90AA1, ESR1	64	5	19304	120.65	0.997519	0.132229	0.118898
GOTERM_MF_DIRECT	GO:0051434~BH3 domain binding	2	3.125	0.0194249	BCL2, BCL2L1	64	6	19304	100.542	0.999253	0.148519	0.133546
GOTERM_MF_DIRECT	GO:0032795~heterotrimeric G-protein binding	2	3.125	0.0194249	ADORA1, DRD2	64	6	19304	100.542	0.999253	0.148519	0.133546
GOTERM_MF_DIRECT	GO:0008131~primary amine oxidase activity	2	3.125	0.0194249	MAOB, MAOA	64	6	19304	100.542	0.999253	0.148519	0.133546
GOTERM_MF_DIRECT	GO:0035240~dopamine binding	2	3.125	0.022626	DRD2, DRD4	64	7	19304	86.1786	0.999775	0.169464	0.152379
GOTERM_MF_DIRECT	GO:0001618~virus receptor activity	3	4.6875	0.0281406	HTR2A, EGFR, EPHA2	64	80	19304	11.3109	0.999972	0.206552	0.185728
GOTERM_MF_DIRECT	GO:0051400~BH domain binding	2	3.125	0.0289976	BCL2, BCL2L1	64	9	19304	67.0278	0.99998	0.208669	0.187631
GOTERM_MF_DIRECT	GO:0001540~amyloid-beta binding	3	4.6875	0.0328354	ACHE, ADRB2, GRIN2B	64	87	19304	10.4009	0.999995	0.22989	0.206713
GOTERM_MF_DIRECT	GO:0005516~calmodulin binding	4	6.25	0.0331994	RPS6KA3, ADORA2A, ESR1, EGFR	64	215	19304	5.61163	0.999996	0.22989	0.206713
GOTERM_MF_DIRECT	GO:0005131~growth hormone receptor binding	2	3.125	0.0353282	TYK2, JAK3	64	11	19304	54.8409	0.999998	0.240101	0.215895
GOTERM_MF_DIRECT	GO:0030296~protein tyrosine kinase activator activity	2	3.125	0.0416182	HTR2A, EGFR	64	13	19304	46.4038	1	0.277707	0.249709
GOTERM_MF_DIRECT	GO:0008559~ABC-type xenobiotic transporter activity	2	3.125	0.0447481	ABCB1, ABCG2	64	14	19304	43.0893	1	0.288115	0.259068
GOTERM_MF_DIRECT	GO:0015562~efflux transmembrane transporter activity	2	3.125	0.0447481	ABCB1, ABCG2	64	14	19304	43.0893	1	0.288115	0.259068
GOTERM_MF_DIRECT	GO:0004089~carbonate dehydratase activity	2	3.125	0.0540774	CA12, CA4	64	17	19304	35.4853	1	0.342179	0.307682
GOTERM_MF_DIRECT	GO:0002020~protease binding	3	4.6875	0.0568406	KIT, BCL2, MIF	64	118	19304	7.66843	1	0.353568	0.317922
GOTERM_MF_DIRECT	GO:0043565~sequence-specific DNA binding	4	6.25	0.0662418	ESRRA, ESRRB, BCL2, ESR1	64	285	19304	4.23333	1	0.405179	0.36433
GOTERM_MF_DIRECT	GO:0042910~xenobiotic transmembrane transporter activity	2	3.125	0.0785195	ABCB1, ABCG2	64	25	19304	24.13	1	0.472404	0.424778
GOTERM_MF_DIRECT	GO:0031625~ubiquitin protein ligase binding	4	6.25	0.0812686	HSP90AA1, ABCB1, BCL2, EGFR	64	311	19304	3.87942	1	0.481058	0.432559
GOTERM_MF_DIRECT	GO:0046875~ephrin receptor binding	2	3.125	0.0905064	PTPN1, ABL1	64	29	19304	20.8017	1	0.512042	0.460419
GOTERM_MF_DIRECT	GO:0020037~heme binding	3	4.6875	0.091122	TBXAS1, NOX4, CYP19A1	64	155	19304	5.8379	1	0.512042	0.460419
GOTERM_MF_DIRECT	GO:0044877~protein-containing complex binding	4	6.25	0.0911902	PDGFRA, ADORA2A, ADRB2, HTR2A	64	327	19304	3.6896	1	0.512042	0.460419
GOTERM_MF_DIRECT	GO:0001965~G-protein alpha-subunit binding	2	3.125	0.0934791	OPRM1, DRD2	64	30	19304	20.1083	1	0.512042	0.460419
GOTERM_MF_DIRECT	GO:0051721~protein phosphatase 2A binding	2	3.125	0.0934791	PTPN1, BCL2	64	30	19304	20.1083	1	0.512042	0.460419
